# Supplementary material for: Childhood Diarrhea Exhibits Spatiotemporal Variation in Northwest Ethiopia: A SaTScan Spatial Statistical Analysis
Source: PLoS One. 2015 Dec 21;10(12):e0144690. doi: 10.1371/journal.pone.0144690 (PMC4687002; doi:10.1371/journal.pone.0144690)
Supplement: S2 File — (XLS) [file pone.0144690.s002.xls]

## Sheet: pure spatial.rr
	Observed, expected cases and excess risk in each district
LOC_ID	OBSERVED	EXPECTED	Excess risk (Observed/Expexted)
Aneded	16555	15453.5	1.07
AnikashaGwagusa	22919	33116.1	0.69
Awabel	17746	18675.2	0.95
BahirDarZuriya	13582	29794.8	0.46
BanjaShekudad	15744	17496	0.9
BasoLiben	18762	21561.7	0.87
Bibugn	7507	11913.4	0.63
Bure	23214	21679.5	1.07
DebereElias	21205	13942	1.52
DegaDamot	13027	21419.4	0.61
Dejen	19570	11238.1	1.74
Dembecha	20313	19452.1	1.04
Dengila	19178	24744.3	0.78
EnarjEnawuga	30712	25610.7	1.2
EnebiseSarMidir	28681	20751	1.38
Enemay	22701	16455.9	1.38
FagitaLekoma	10502	19572.1	0.54
GonchasisoEnese	27081	23975.9	1.13
Gozamin	47933	26711.5	1.79
GuagusaShekudad	11021	24881.4	0.44
Guangua	26090	24881.4	1.05
HuletejEnese	52649	39329.6	1.34
Jawi	14792	13758.8	1.08
Jebitenan	42010	30910.3	1.36
Mecha	47622	49404.6	0.96
Mechkel	30394	17484.6	1.74
NorthAchefer	22758	35504.6	0.64
Quarit	17414	17339.4	1
Sekela	12134	21701.6	0.56
Senan	17437	14839.3	1.18
ShebelBerenta	12153	16918.3	0.72
SouthAchefer	26045	24067.8	1.08
Wenberma	11313	16178.9	0.7
